# Supplementary material for: Prediction of Multiple Organ Failure Complicated by Moderately Severe or Severe Acute Pancreatitis Based on Machine Learning: A Multicenter Cohort Study
Source: Mediators Inflamm. 2021 May 3;2021:5525118. doi: 10.1155/2021/5525118 (PMC8112913; doi:10.1155/2021/5525118)
Supplement: Supplementary Materials — Supplementary Figure 1: the flow diagram of the training, validation, and test of the prediction models. Supplementary Figure 2: the first page of the software. The first page provides the function of training and validation by using K-fold cross-validation to select the optimal feature subset. Supplementary Figure 3: the second page of the software. On the second page, one trained model is selected and its performance is evaluated in the test set. Supplementary Figure 4: the third page of the software. The primary data for admitted patients are input, and the verified predicting model, which was confirmed on the second page, is used to obtain a prediction probability for an upcoming patient. Supplementary Table 1: laboratory data obtained on admission of all patients. Supplementary Table 2: demographics and clinical characteristics of patients in the training and validation set. Supplementary Table 3: demographics and clinical characteristics of patients in test set. Supplementary Table 4: type and combination of organ failure in different sets of patients. Supplementary Table 5: the input features for feature selection by using K-fold cross validation. Supplementary Table 6: the predictive performance by single optimal feature in all candidate feature subset of six models. [file 5525118.f1.zip]

Archive with 6 entries (6 files):
- 5525118.f1.doc
- 5525118.f2.docx
- 5525118.f3.docx
- 5525118.f4.docx
- 5525118.f5.docx
- 5525118.f6.docx
